# Supplementary material for: Artificially decreased vapour pressure deficit in field conditions modifies foliar metabolite profiles in birch and aspen
Source: J Exp Bot. 2016 Jun 2;67(14):4367–78. doi: 10.1093/jxb/erw219 (PMC5301936; doi:10.1093/jxb/erw219)
Supplement: Supplementary Data [file supp_erw219_supplementary_tables_S1_S2.xlsx]

## Sheet: TableS1
	Supplementary Table S1. Results of GC-MS analysis and identification details of foliar metabolites of birch and aspen.
								BIRCH										ASPEN
								Ambient VPD			Decreased VPD			ANOVA ** p<0.01, * p<0.05, † p<0.1				Ambient VPD			Decreased VPD			ANOVA ** p<0.01, * p<0.05, † p<0.1
	Metabolite		Ions	Quantification ion	RI	RT (min)	Annotation	N	Mean	SE	N	Mean	SE	Fold change log2	ANOVA Treatment effect	FDR *q<0.05	ANOVA Plot effect	N	Mean	SE	N	Mean	SE	Fold change log2	ANOVA Treatment effect	FDR *q<0.05	ANOVA Plot effect
1	Pyridine, 2-hydroxy- (1TMS)			152	1030.41	6.2706	Golm	16	33.3714	1.18413	14	38.1297	1.7405	0.192303	†			17	40.4085	2.62208	16	43.0484	2.44005	0.0913039
2	1060_186		186;132;170;244;120	186	1060.19	6.83806												13	1.62749	0.206176	15	1.8456	0.19642	0.181441
3	Alanine (2TMS)	Amino acid		116	1099.04	7.59964	Standard	13	1.94424	0.349662	12	1.23908	0.167256	-0.649932	†			13	1.65602	0.219658	10	1.63465	0.260784	-0.0187443			*
4	1120_248			248	1119.87	8.04765		15	1.60254	0.135367	13	1.64278	0.0942416	0.0357776				17	2.01398	0.114775	16	2.02178	0.12779	0.00557331
5	A112003			130	1127.39	8.20986	Golm	16	5.52213	0.173085	14	5.6306	0.285991	0.0280631				17	6.76995	0.491403	16	6.44868	0.431054	-0.0701401
6	Pyridine, 3-hydroxy- (1TMS)			152	1132.33	8.31624	Golm	16	8.3854	0.597197	13	9.87065	0.463602	0.235265				17	8.05623	0.477022	16	8.70672	0.459506	0.112024
7	A114002			220	1135.84	8.39177	Golm	16	18.7452	0.654591	14	18.4482	0.875395	-0.0230404				17	27.6093	1.80045	16	25.8868	1.97043	-0.0929398
8	1137_258			258	1137.71	8.43196		15	1.75809	0.0641313	14	1.88173	0.0966783	0.0980504				17	1.95114	0.177274	16	1.85027	0.179221	-0.0765829
9	Butanoic acid, 2-amino- (2TMS)		130;105;162	130	1146.88	8.62914	Golm	16	5.84311	0.172003	14	6.24885	0.223054	0.0968534				17	7.04508	0.408743	16	7.45184	0.401274	0.0809805
10	Pyridine, 4-hydroxy- (1TMS)			152	1148.86	8.67188	Golm	10	1.88934	0.386113	12	1.97926	0.39226	0.067077				11	2.38332	0.416728	12	2.83616	0.425669	0.250968
11	1202_186		186;110;107	186	1201.56	9.80894		14	2.84117	0.114744	14	3.04803	0.128151	0.101389				16	3.16747	0.256005	16	3.6926	0.20115	0.221307
12	Valine (2TMS)	Amino acid		144	1212.86	10.06	Standard	10	0.701832	0.188353	13	0.38478	0.0346948	-0.867093			*
13	A126003			248	1234.75	10.5409	Golm	14	1.8716	0.17368	12	2.209	0.243637	0.23912				16	2.75318	0.238974	15	1.9694	0.180115	-0.48334	†
14	1250_188			188	1249.93	10.872		16	2.51279	0.184645	14	2.88598	0.250558	0.199771				17	2.69484	0.24953	16	2.58431	0.251445	-0.0604236
15	1264_259			259	1264.33	11.189		16	1.48806	0.0688423	13	1.6081	0.109745	0.111921				17	1.7897	0.123455	15	1.77528	0.123259	-0.0116713
16	Phosphoric acid (3TMS)	Phosphate		299	1268	11.2748	Standard	16	190.663	23.9215	14	167.126	8.71424	-0.190089			**	16	7.09362	1.15408	11	5.51607	1.17442	-0.362883
17	Nicotinic acid (1TMS)			180	1268.41	11.2776	Golm	13	93.312	4.45952	14	105.843	6.26908	0.181791				17	84.2285	6.2085	16	93.3503	6.32233	0.148347
18	1278_218	2-ketobutyric acid a-keto oxime (2TMS)?		218	1278.16	11.4927		10	0.747542	0.102395	13	0.953579	0.106691	0.351198				14	0.851973	0.129701	14	0.942735	0.0904384	0.146043
19	1290_106		106;78;232	106	1290.11	11.7549												11	0.729426	0.126253	12	0.745119	0.110507	0.0307098
20	Maleic acid (2TMS)	Organic acid		245	1299.29	11.9634	Standard	12	0.811312	0.0341864	10	0.932433	0.0529541	0.200743				16	0.607184	0.0729143	15	0.657671	0.0632748	0.115233
21	Succinic acid (2TMS)	Organic acid		247	1311.03	12.2192	Standard	16	1.5983	0.10528	14	1.78989	0.156888	0.163328			**	17	2.36445	0.163336	16	2.42603	0.178774	0.0370915
22	Catechol (2TMS)			254	1312.65	12.2468	Golm											16	3.10772	0.571614	15	2.80169	0.595376	-0.14956
23	1314_106			106	1314.9	12.2968		16	62.3759	2.88484	14	71.353	4.2756	0.193986				17	67.9841	4.93163	16	77.6007	5.06065	0.190873
24	Glyceric acid (3TMS)	Sugar acid		292	1328.42	12.5951	Standard	14	2.64456	0.304982	14	1.47865	0.189063	-0.83875	†		*	17	4.69636	0.319477	16	4.28679	0.361906	-0.131643
25	1333_141			141	1333.78	12.7067		16	3.72265	0.170329	14	4.30131	0.267672	0.208445				17	4.16289	0.368509	16	4.85642	0.371864	0.222309
26	Fumaric acid (2TMS)	Organic acid		245	1348.7	13.02	Golm	8	0.82117	0.107602	8	0.947865	0.070278	0.207001
27	1362_136		136;151;109;117;256	136	1361.74	13.3176		13	2.85987	0.167489	14	2.80677	0.182985	-0.027038				17	1.02516	0.0823744	16	0.985423	0.0803359	-0.0570374
28	Threonic acid-1,4-lactone (2TMS)	Sugar acid		247	1369.12	13.4767	Standard	16	3.11386	0.249013	14	4.02794	0.410727	0.37134				17	4.68033	0.340452	16	4.42616	0.271595	-0.0805549
29	1375_155		155,91	155	1375.21	13.69		14	1.35	0.1	14	1.53	0.11	0.180572				17	1.56	0.13	15	1.77	0.14	0.182203
30	1410_239			239	1410.85	14.3683		16	6.9292	0.333238	14	7.53239	0.369611	0.120419	†			17	8.44733	0.538858	16	8.34537	0.544619	-0.0175194
31	Glutamine [-H2O] BP	Amino acid		155	1420.02	14.45	Golm	8	0.53	0.05	8	0.48	0.05	-0.142958				11	0.57	0.06	10	0.61	0.08	0.0978473
32	A144004			228	1431.37	14.7849	Golm											10	0.488059	0.0974793	12	0.849575	0.15189	0.799685	*
33	1454_180		180;184;306;134;110;106;228	180	1453.71	15.2567		11	0.844673	0.0697716	12	0.947161	0.0960042	0.165216				14	0.945202	0.147041	14	1.0323	0.107213	0.127164
34	A148010			234	1478.24	15.7647	Golm	12	1.05009	0.16247	13	1.07255	0.123659	0.0305324				17	1.62952	0.104001	16	1.72633	0.144784	0.0832691
35	Malic acid (3TMS)	Organic acid		233	1486.55	15.9361	Standard	16	84.4916	4.12142	14	95.266	4.27056	0.173153				17	86.1328	6.73853	16	101.832	8.40987	0.241554
36	1489_180		180;105;212;150;122;164	180	1489.34	15.9938		9	3.08948	0.216543	11	3.14474	0.3935	0.025576				14	3.44137	0.316079	14	4.08927	0.3371	0.248858
37	Erythritol (4TMS)	Polyol		217	1510	16.4051	Standard											12	0.634838	0.0950246	12	0.603049	0.115911	-0.0741146
38	Pyroglutamic acid (2TMS)	Amino acid		156	1515.23	16.52	Standard	9	1.21714	0.139325	6	1.66163	0.137896	0.449109
39	Aspartic acid (3TMS)	Amino acid		232	1519.19	16.5861	Standard	7	0.928566	0.137884	12	1.15576	0.196438	0.315771				11	1.22731	0.092769	14	1.5201	0.114796	0.308664
40	Erythronic acid (4TMS)	Sugar acid		292	1543.93	17.0798	Standard	14	1.60162	0.225151	13	1.55444	0.291657	-0.0431385				17	3.49878	0.29928	16	3.65618	0.307249	0.0634847
41	1554_268		268;212;108	212	1553.52	17.2656												13	2.03765	0.323864	11	2.09444	0.237868	0.0396589
42	Threonic acid (4TMS)	Sugar acid		292	1561.06	17.4189	Standard	16	12.8507	1.05843	14	16.9769	1.20786	0.401731			*	17	28.7592	2.37362	16	30.7036	2.41168	0.0943857
43	1567_217		217;232;78;328;173	217	1567.24	17.5408		15	3.49214	0.247478	13	3.87266	0.288058	0.149212				17	3.93282	0.286921	12	4.56933	0.336732	0.21642	*
44	1580_138		138;185;122;104;92	138	1579.83	17.7879		13	6.14258	0.352401	14	6.90784	0.734333	0.16939				15	6.36507	0.596139	16	7.00685	0.571732	0.13859			*
45	1587_221	Phenolic acid	221;265;180;133;328;342	221	1587.23	17.9353	Putative	16	7.65927	0.320883	14	8.48963	0.465568	0.148495				17	8.78421	0.635864	16	9.60102	0.600977	0.128274
46	A160004			205	1589.73	17.9846	Golm	16	1.55184	0.158305	14	2.12418	0.21452	0.452924	†			17	1.91016	0.160564	16	1.99239	0.189886	0.060808
47	1609_194	Phenolic acid	194;226;176;166;136;151;105	194	1609.36	18.3629	Putative	12	1.92263	0.167664	12	1.86661	0.251249	-0.0426636				13	1.98165	0.2219	15	2.09748	0.170718	0.0819555
48	Glutamic acid (3TMS)	Amino acid		246	1618.87	18.5423	Standard	16	6.13114	0.564227	14	9.22535	1.00653	0.589448	†			17	4.37427	0.293343	16	5.40558	0.560718	0.305408	†
49	1635_254	Phenolic acid	254;138;179;120;133;238	254	1634.74	18.8386	Putative	14	0.818137	0.108329	14	0.976973	0.158857	0.255976				14	1.01718	0.11871	11	1.22848	0.184765	0.272306
50	1645_138		138;199;111;124;152;136	138	1644.86	19.0309		16	2.46918	0.130574	14	2.36236	0.15108	-0.0638066				12	1.39028	0.195728	10	1.58565	0.278942	0.189701
51	1646_309		309;253;324;91;105;117	309	1646.31	19.0591		16	1.63188	0.0569525	14	1.73196	0.0424713	0.0858702				17	2.43874	0.170092	16	2.23808	0.146413	-0.12387
52	Xylose (1MEOX) (4TMS) MP	Sugar		307	1656.61	19.2526	Standard	12	0.807879	0.0856151	12	0.837018	0.144729	0.0511189				15	0.991398	0.137048	14	0.735767	0.102729	-0.430215
53	1711_138		138;111;199;152;124;136;109;105;91;78	138	1711.29	20.2705		16	1.83071	0.181822	14	1.81808	0.17464	-0.00998497				16	1.41201	0.121946	16	1.63252	0.152524	0.20935
54	1716_152		152;136;137;199;109	152	1716.45	20.3638		16	7.42682	0.291701	14	7.76687	0.287764	0.0645878				17	14.776	0.953642	16	16.1957	1.09993	0.132357
55	Arabitol (5TMS)	Polyol		217	1721.87	20.4618	Standard	16	1.48925	0.186074	11	1.19621	0.195014	-0.316119				17	1.61293	0.185224	16	1.25881	0.126244	-0.357625
56	Ribitol (5TMS)	Polyol		217	1726.2	20.5374	Standard	9	1.07354	0.0965014	14	0.952558	0.151454	-0.172503				13	0.947636	0.16746	12	0.976571	0.154647	0.0433926
57	A174026			392	1738.33	20.756	Golm	15	2.44217	0.145812	13	3.73295	0.157005	0.612153	**	*		17	62.0668	4.05733	16	77.8857	6.0202	0.327536
58	1741_205	Organic acid	205;394	205	1741.09	20.805		16	4.9311	0.239374	14	6.39453	0.269873	0.37493	**	*		17	0.900176	0.0739495	16	0.964283	0.0927589	0.0992482
59	Ribonic acid (5TMS)	Sugar acid		333	1753.06	21.0193	Golm	14	1.59502	0.140952	12	0.686551	0.0659062	-1.21614	**	*		17	1.80158	0.110816	16	1.59656	0.163862	-0.174295
60	Lyxonic acid (5TMS)	Sugar acid		392	1758.41	21.114	Golm											12	1.14919	0.270959	12	0.82145	0.200337	-0.484374
61	Glycerol-3-phosphate (4TMS)	Phosphate		357	1760.16	21.1455	Standard	12	1.38124	0.0607194	11	1.61774	0.118326	0.228019				13	0.642307	0.0647847	8	0.740033	0.0600082	0.204327
62	Arabinonic acid (5TMS)	Sugar acid		292	1763.39	21.2042	Golm	11	0.966919	0.137289	13	1.04059	0.120695	0.105942				9	1.29483	0.192336	11	1.41018	0.139935	0.123117
63	Glucopyranose [-H20] (4TMS)	Sugar		217	1767.54	21.2776	Golm	13	5.11299	0.278866	14	5.4435	0.25557	0.0903665				17	7.70101	0.717444	16	8.12169	0.751695	0.0767321
64	A181001			333	1804.46	21.935	Golm											15	1.48242	0.192993	16	2.03872	0.223736	0.459711
65	Shikimic acid (4TMS)	Organic acid		204	1809.39	22.0205	Standard	16	19.838	2.51524	14	10.712	0.838813	-0.88904	*			16	3.3422	0.364244	12	2.76893	0.370161	-0.27147
66	Citric acid (4TMS)	Organic acid		273	1817	22.1504	Standard	16	74.0434	7.76585	14	67.1159	7.70417	-0.141718				17	28.7593	4.33242	16	25.3601	2.61588	-0.181469
67	1830_217		217;305;257;464	217	1830.89	22.386		12	2.059	0.170177	10	2.93819	0.320959	0.512984				16	5.76416	0.492158	16	7.00507	0.511771	0.28129
68	1833_316_DHA-like	Organic acid		316	1833.15	22.4255	Putative	14	3.12134	0.224645	14	4.00257	0.245898	0.358763			*	17	3.01865	0.377635	16	4.5001	0.389121	0.576057	†
69	1846_305		305;160;308;331;193;126;93	305	1846.11	22.6465		7	1.56844	0.289865	9	1.47743	0.148519	-0.0862403
70	Quinic acid (5TMS)	Organic acid		345	1858.03	22.8505	Standard	16	887.162	98.3787	14	713.663	63.5087	-0.313954				17	556.131	42.242	16	623.861	82.6017	0.165801
71	Dehydroascorbic acid dimer (2MEOX) MP+BP	Organic acid		157	1842.52/1868.35	22.59/23.03	Standard	16	34.0256	1.74781	14	46.8456	2.48315	0.46129	*			17	48.5953	3.23277	16	56.291	3.62839	0.212085
72	A187005	Organic acid	275;292;365	275	1875.82	23.1533	Golm	14	1.52155	0.160517	14	2.4847	0.247024	0.707533	**	*
73	Sorbose (1MEOX) (5TMS)	Sugar		217	1878.36	23.1974	Golm	16	44.5487	2.06447	14	64.2485	3.44998	0.528279	**	*		17	38.9634	2.41291	16	46.8334	3.59316	0.265418
74	Fructose (1MEOX) (5TMS) MP+BP	Sugar		307	1871.59/1881.41	23.08/23.25	Standard	16	163.761	20.9507	14	189.6	24.4876	0.211365				17	155.972	18.2576	16	133.499	15.3864	-0.224455			*
75	Mannose (1MEOX) (5TMS) MP	Sugar		319	1885.67	23.3221	Standard	14	4.49302	0.518698	14	3.8671	0.256141	-0.216435				17	3.77747	0.374628	16	2.70287	0.382748	-0.482927
76	Galactose (1MEOX) (5TMS) MP+BP	Sugar		319	1889.84/1911.83	23.39/23.76	Standard	16	13.3814	1.23431	14	12.649	0.84022	-0.0812044				17	44.2557	5.03814	16	35.0966	4.12215	-0.334534
77	Glucose (1MEOX) (5TMS) MP+BP	Sugar		319	1896.47/1915.15	23.51/23.81	Standard	16	903.932	104.153	14	717.558	61.9825	-0.333118				17	270.154	32.5795	16	202.479	27.7197	-0.416005			*
78	Diketogulonic acid (2MEOX)(4TMS) 1+2	Organic acid		244	1904.73/1929.14	23.64/24.04	Standard (ascorbate)	16	9.97265	0.553609	14	12.1657	0.488516	0.286773	*			17	12.2677	1.10543	16	12.5058	0.885495	0.0277364
79	Mannitol (6TMS)	Polyol		319	1930.66	24.0666	Standard	15	2.61402	0.160369	13	1.79498	0.213264	-0.542304	†			17	4.2405	0.442991	16	3.79541	0.303123	-0.15998
80	1932_324	cinnamaldehyde-like	324;275;365;247;447	324	1931.7	24.0818	Putative	9	1.58926	0.210854	13	1.47841	0.182514	-0.104313				16	1.97995	0.19245	15	1.65465	0.176974	-0.258935
81	Sorbitol (6TMS)	Polyol		319	1937.13	24.17	Standard	16	2.19552	0.245384	14	2.71869	0.213466	0.308345	*
82	Galactitol (6TMS)	Polyol		217	1942.18	24.2513	Standard											17	2.46346	0.243427	15	2.61213	0.317725	0.0845413
83	Ascorbic acid (4TMS)	Organic acid		333	1945.11	24.3005	Standard	16	2.24283	0.127849	14	2.68256	0.147225	0.25829				17	2.18151	0.160609	16	3.36218	0.571731	0.624072
84	Gallic acid (4TMS)	Phenolic acid		281	1952.15	24.44	Standard	8	0.786476	0.137213	11	0.77459	0.10563	-0.0219694
85	A196004			217	1955.55	24.4696	Golm	14	4.82906	0.523986	14	3.02934	0.232405	-0.672739	**	*		8	1.26073	0.289897	9	1.03326	0.189246	-0.287052
86	A196022			420	1957.11	24.4965	Golm	10	0.444884	0.0575186	12	1.82579	0.232716	2.03702	**	*		13	1.26659	0.155062	12	1.1555	0.167527	-0.132436
87	Galacturonic acid (1MEOX) (5TMS) MP			217	1962.23	24.5332	Golm	9	1.40403	0.555471	9	0.777255	0.120522	-0.853112				17	2.43351	0.25867	15	2.70889	0.322389	0.154664
88	1966_279			61	1966.74	24.6514		16	2.70182	0.137676	13	2.71917	0.147286	0.00923397				16	2.0709	0.237396	16	2.44672	0.235373	0.240591
89	1977_268	Phenolic acid	268;257;106;331;394;78	268	1976.77	24.8151	Putative	10	2.11102	0.101557	13	1.90743	0.141464	-0.146309				11	1.41487	0.121779	12	2.19781	0.253758	0.635394	†
90	1979_217	Glucono-1,4-lactone (4TMS)	217;361;204;244;332	217	1978.85	24.8493	Putative	16	5.05344	0.565213	14	4.19826	0.381247	-0.267475
91	Glucopyranose, D- (5TMS)	Sugar		204	1981.79	24.8967	Golm	14	5.10674	0.620835	14	5.39404	0.568127	0.0789655				15	2.08795	0.27128	13	1.88611	0.213432	-0.146677
92	Galactonic acid (6TMS)	Sugar acid		292	1994.93	25.1114	Golm	16	2.09491	0.145536	14	2.25506	0.191348	0.106276				17	1.54999	0.198977	16	1.59706	0.189591	0.0431632
93	2005_140		140;61;75;297;217;93	140	2004.97	25.2695		16	2.17373	0.290654	14	2.45654	0.259819	0.176449				16	1.59349	0.186513	16	1.83462	0.260824	0.203287
94	2025_268	Histidine, N-tau-methyl- (3TMS)		268	2025.51	25.4091		16	2.94449	0.215466	14	2.17256	0.298811	-0.438622	†			17	3.55062	0.581404	15	2.28046	0.23804	-0.638744			*
95	A203003	Sugar		204	2030.65	25.6711	Golm	14	5.28688	0.50788	14	4.06231	0.386896	-0.380116				14	1.55092	0.286434	11	0.994565	0.261594	-0.640983
96	Hexadecanoic acid (1TMS)	Fatty acid		117	2044.24	25.8843	Golm	16	7.781	0.299355	14	8.53448	0.474822	0.133349	†			17	10.4301	0.823115	16	10.8311	0.988451	0.0544236
97	A208008			288	2072.41	26.3218	Golm	13	0.958899	0.0991082	12	1.0356	0.141749	0.111013				14	1.39391	0.212261	12	1.86032	0.216618	0.41641	†
98	Inositol, myo- (6TMS)	Polyol		305	2090.45	26.6035	Standard	16	798.197	27.8946	14	836.733	49.2525	0.0680224			**	17	795.923	44.8674	16	839.764	57.8565	0.0773556
99	Heptulose 1	Sugar		319	2109.82	26.8994	Putative	16	35.9999	2.0011	14	46.6131	2.14855	0.372742	†			17	22.1413	1.41223	16	24.6468	1.66914	0.15466
100	Heptulose 2	Sugar		319	2113.61	26.9559	Putative	9	3.34555	0.3467	12	5.21347	0.282187	0.639999	*			10	1.98032	0.220182	14	3.2658	0.346496	0.721704	*
101	2119_364		364;365;230;234;357;262;423;204	364	2119.15	27.0382		12	1.09384	0.20153	13	1.38892	0.168348	0.344556				17	1.45852	0.13275	16	1.60408	0.141266	0.137239
102	Heptulose 3	Sugar		319	2125.51	27.1338	Putative	14	2.55174	0.178811	14	4.09497	0.216605	0.682371	**	*		14	1.96291	0.177641	16	2.17307	0.293111	0.146741
103	2132_279			279	2132.81	27.242		16	19.246	1.76918	14	21.4141	1.3676	0.154				17	19.2871	1.66481	16	23.1145	1.56871	0.261159
104	Sedoheptulose (1MEOX) (6TMS) MP+BP	Sugar		319	2133.31/2139.10	27.25/27.34	Standard	16	340.892	64.3916	14	200.97	25.344	-0.762338				16	8.62777	0.802788	16	6.72963	0.754366	-0.358461
105	Heptulose 4	Sugar		319	2143	27.4	Putative	9	2.97912	0.221534	13	3.60903	0.177061	0.276726				9	1.04957	0.0876534	14	1.03271	0.236631	-0.0233564
106	Heptulose 5	Sugar		319	2149.6	27.4937	Putative	14	2.68502	0.189503	13	3.36585	0.210515	0.326037				11	0.943769	0.140594	12	0.952287	0.180395	0.0129638
107	2185_204	Phenolic glycoside		249	2185.09	28.0254	Putative	12	7.16258	0.457069	14	10.2805	0.410153	0.521365	**	*
108	2189_204	Phenolic glycoside		235	2189.14	28.0862	Putative	14	6.88877	0.450989	14	9.95345	0.419699	0.53095	**	*		17	3.19974	0.24548	16	5.70167	0.871465	0.833429	**
109	A221004	Phosphate		342	2211	28.4053	Golm	13	1.19678	0.0949132	10	1.3951	0.115902	0.221212	*
110	Octadecatrienoic acid (1TMS)			335	2213.71	28.4452	Golm	11	0.54244	0.0488886	14	0.840243	0.0525373	0.631341	*			13	0.593074	0.0990184	14	0.621554	0.0924845	0.0676687
111	2241_117			117	2241.55	28.8436		10	0.63726	0.087559	7	0.580047	0.108888	-0.135712				12	0.711848	0.0999089	13	0.728915	0.129517	0.0341817
112	A231002_similar to Glycerolaldopyranosid (6TMS)			204	2316.22	29.9061	Golm	13	2.97321	0.441413	12	3.38956	0.23825	0.189077				17	3.42021	0.336977	16	3.82264	0.386633	0.160484
113	Glucose-6-phosphate (1MEOX) (6TMS) MP			387	2018.51	29.94	Golm	12	0.989	0.1056	14	0.869	0.1144	-0.186614
114	2352_355			355	2352.46	30.4045												7	2.13968	0.555301	13	3.45479	0.632573	0.691202
115	A236005			204	2359.15	30.4999	Golm	16	2.18394	0.148158	14	2.43674	0.0888405	0.15802	†
116	A237002			262	2362.9	30.5495	Golm	14	4.26528	0.273634	14	5.90097	0.208097	0.468311	**	*		15	0.731474	0.0583348	14	0.793892	0.0803873	0.118137
117	2372_204_Glycerolaldopyranoside-like			204	2372.04	30.674	Putative											17	8.11484	0.592596	16	8.04224	0.518506	-0.012966
118	A239008	Sugar acid		217	2375.94	30.7291	Golm	15	4.99795	0.282703	14	5.7648	0.194619	0.205933
119	A241003			204	2385.59	30.8612	Golm	14	2.58021	0.21312	12	3.07273	0.273772	0.252033				17	10.9638	0.931303	16	12.5723	0.777233	0.197503
120	2391_204	Phenolic glycoside	204;217;171;289;361;245	204	2391.13	30.9369	Putative											17	18.7995	1.45716	16	20.4793	1.75715	0.123467
121	2404_361			361	2404.83	31.1222												16	2.16032	0.193912	14	2.5105	0.184805	0.216732
122	2408_204_HTG	Hemiterpenoid glycoside	204;217;157;331;361;191;129	204	2408.36	31.1701	see FigS1	11	4.24407	0.742369	14	8.25183	1.1345	0.959265	*			17	5.71314	0.474845	16	6.40866	0.486037	0.165738			*
123	2433_204	Phenolic glycoside	204;361;217;243;254	204	2433.26	31.5003	Putative	10	2.09946	0.214562	12	3.28432	0.332705	0.645575	†			17	5.02393	0.44031	16	6.53532	0.510941	0.37944
124	2434_204	Phenolic glycoside	204;361;231;189;313	361	2434.42	31.549	Putative	10	1.95872	0.257725	7	2.04688	0.790669	0.0635141				17	2.26262	0.197219	16	2.56891	0.224165	0.18316
125	2447_204	Phenolic glycoside	204;361;217;261;306;335;379	204	2446.88	31.6702	Putative											17	4.20585	0.38735	15	3.00841	0.285569	-0.483397	**	*
126	2495_204		204;105;217;223;484	204	2495.15	32.2993												17	4.13424	0.465444	16	4.83811	0.43315	0.22682	*
127	A252005			204	2510.12	32.45	Golm	16	5.06977	0.303585	14	8.21852	0.35131	0.696961	**	*		17	4.83521	0.470422	16	5.93285	0.666445	0.295146
128	Salicin (5TMS)	Phenolic glycoside		361	2518.43	32.601	Standard											17	59.6776	5.25997	16	62.5558	6.56821	0.0679528
129	2536_204		204;421;273	204	2535.69	32.8245												15	6.00339	0.749598	16	7.83488	1.42228	0.384135
130	2538_217	Phenolic glycoside	361;217;437;287;257;230;377;451	361	2537.84	32.863	Putative	13	2.74134	0.139059	14	3.31406	0.336477	0.273719				16	1.91937	0.312952	16	3.39263	0.560385	0.821774			*
131	A256004	Phenylpropanoid	219	204	2545.7	32.94	Golm, putative annotation	15	8.44447	0.421225	14	10.9705	0.330002	0.377545	**	*
132	2560_204	Phenolic glycoside	204;361;217;175;290;321;335	204	2559.81	33.1359	Putative	11	1.2186	0.141542	13	1.62292	0.212754	0.41337				16	3.10753	0.464313	16	3.17405	0.767503	0.0305568
133	Salicylic acid-glucopyranoside (5TMS)	Phenolic glycoside		361	2572.93	33.3046	Golm											6	1.27566	0.412252	9	1.14135	0.216759	-0.160503
134	2580_259	Phenolic glycoside	259;217;348;450;103;243;204;361	259	2580.01	33.3969	Putative											17	5.91348	0.405474	16	6.8602	0.608445	0.214243
135	A259001	Phenylpropanoid	219	219	2588.22	33.5031	Golm											15	1.93954	0.263387	16	2.74243	0.406809	0.49974
136	2609_204	Hemiterpenoid glycoside-like	204;361;131;143;157	204	2609.43	33.7726	Putative	16	2.8625	0.215164	14	3.93064	0.607025	0.457487			*	17	11.6953	1.15985	16	11.5152	1.30698	-0.0223878
137	2616_332		332;257;236	332	2615.77	33.85		10	0.9392	0.107139	9	0.829576	0.141196	-0.179058
138	Sucrose (8TMS)	Sugar		361	2639.07	34.1374	Standard	16	4668.97	191.928	14	5123.07	197.193	0.133903				17	5329.52	300.75	16	6019.96	453.377	0.175746
139	2645_361	Phenolic glycoside	361;217;204;307;423;308;424;539	307	2645.36	34.215	Putative	16	8.26138	0.434481	14	10.9705	0.330002	0.409169	**	*
140	2664_204	Sugar		204	2663.9	34.4423	Golm	11	2.98262	0.196956	14	3.80808	0.206614	0.352482	*
141	2668_204	Phenolic glycoside	204;217;259;349;421	204	2668.43	34.4967	Putative	15	3.35396	0.492406	14	4.46873	0.617152	0.413997	*			17	4.54714	0.499728	16	5.20844	0.335146	0.195892			**
142	A268008	Phenolic glycoside	284;361;217;204;450;437;103	284	2672.99	34.5533	Golm, putative annotation											16	1.04613	0.0944047	15	1.0678	0.0901375	0.0295807
143	2674_204	Phenolic glycoside	204;217;361;450;284;437;103	204	2673.62	34.5623	Putative	13	3.85016	0.444501	14	5.06363	0.490308	0.395255
144	2694_204		204;217;331;143;93;135;103;107;361;263;305;287	204	2694.42	34.8183		16	4.59607	0.490642	14	4.40595	0.249203	-0.0609488
145	Maltose (1MEOX)(8TMS) MP	Sugar		361	2739.13	35.3493	Standard	6	4.48734	0.783871	9	4.08585	0.891839	-0.135226				14	2.72527	0.397778	15	2.29212	0.382796	-0.249715
146	2751_361_dihydroxybenzoic acid glycoside	Phenolic glycoside	361;217;355;193;397;370	361	2751.43	35.4946	Putative	13	0.568228	0.113102	6	0.395804	0.101423	-0.521681				17	8.27791	0.95759	15	9.06258	1.19374	0.130655
147	Salidroside (5TMS)	Phenolic glycoside	204;193;192;217;361	204	2765.32	35.6608	Standard	16	13.908	1.84081	14	17.0827	1.59623	0.296619			*	17	7.69455	0.532759	16	6.89025	0.523131	-0.159281
148	2791_361		361;217;195;271;243;267	361	2791.14	35.9666		15	3.39329	0.28721	14	3.84645	0.338075	0.180844
149	2822_361_dihydroxybenzoic acid glycoside	Phenolic glycoside	361;355;450;217;283;370	355	2821.58	36.32	Putative	11	3.46	0.56	8	1.53125	0.202188	-1.17606				17	7.10749	0.590649	16	6.9809	0.787287	-0.0259283
150	2835_297	Phenolic glycoside		297	2835.32	36.4774	Putative	13	2.45246	0.349011	10	3.81246	0.489191	0.636488
151	Quinic acid, 3-coumaroyl-, cis- (5TMS)	Quinic acid derivative		345	2850.95	36.6577	NIST	16	10.1534	1.28036	14	11.1899	1.69603	0.140238				17	20.4014	1.92261	16	19.6567	1.92007	-0.0536515
152	Catechin (5TMS)	Flavonoid		368	2878.88	36.9794	Golm	16	48.9008	4.09405	14	71.8347	13.1613	0.554823			*	17	135.943	19.5367	16	191.764	17.8154	0.496332	†
153	2882_361	Phenolic glycoside	361;297;217;443;458;450	361	2882.11	37.0103	Putative	13	1.29754	0.338982	11	1.22923	0.148204	-0.078018				17	8.01429	0.881008	16	8.44548	1.25958	0.0756038
154	A290008			361	2895.01	37.1649	Golm	11	0.90156	0.105888	13	1.07174	0.153092	0.249457
155	2899_204	Phenolic glycoside	204;217;259;230;327	204	2898.55	37.2066	Putative	13	7.35622	0.642476	5	2.11167	0.77231	-1.80058	**	*
156	Epigallocatechin (6TMS)	Flavonoid		456	2918.42	37.4271	Standard	16	38.1508	3.80018	14	42.8919	7.98871	0.168989			**	17	14.3746	2.23067	16	21.0946	2.73723	0.553353
157	2924_361	Phenolic glycoside	361;310;217;192	217	2923.59	37.4853	Putative	11	0.724806	0.131679	12	0.847975	0.107045	0.226427				17	4.21652	0.469346	16	5.96792	0.535973	0.501176			*
158	2930_361	Phenolic glycoside	361;308;217;204;271;293;256;378	361	2929.69	37.5523	Putative	16	4.73673	0.285807	14	5.12011	0.255588	0.112283				16	1.88003	0.191811	14	1.70358	0.233504	-0.142182
159	2940_217	Phenolic glycoside	217;297;236;361;204;331	217	2940.36	37.6708	Putative	15	4.27089	0.207786	14	5.39321	0.445593	0.336606
160	2945_297	Phenolic glycoside	297	297	2944.91	37.7217	Putative	16	2.39433	0.281668	14	3.45146	0.439168	0.527581	†			14	1.32049	0.217211	12	2.01305	0.469587	0.608304
161	2963_361	Phenolic glycoside	236	236	2963.2	37.925	Putative	11	3.06452	0.227813	11	4.44014	0.491234	0.534945
162	2965_204	Phenolic glycoside	250;218;235;161	204	2965.24	37.9472	Putative	16	89.4917	9.06018	14	81.688	7.78416	-0.131629
163	Quinic acid, 3-coumaroyl-, trans- (5TMS)	Quinic acid derivative		345	2978.09	38.0903	NIST	16	5.90632	0.968586	14	6.23731	0.928601	0.0786638				16	2.79676	0.257889	16	3.46297	0.353368	0.308253
164	Galactinol (9TMS)	Polyol		204	2987.6	38.1935	Standard											17	42.9415	4.79011	16	48.8993	5.82549	0.187442
165	Quinic acid, 3-caffeoyl-, cis- (6TMS)	Quinic acid derivative		345	2987.7	38.2	Golm											17	2.38796	0.18562	16	3.12637	0.309862	0.388709	†
166	2991_204	Phenolic glycoside	250;218;235;161	204	2990.98	38.2332	Putative	16	321.842	34.5531	14	278.068	26.6462	-0.210915
167	2994_297	Phenolic glycoside	297;361;217;204;450;191	297	2994.24	38.2677	Putative											8	0.983591	0.157123	9	1.44195	0.135294	0.551891
168	Quinic acid, 5-caffeoyl-, cis- (6TMS)	Quinic acid derivative		345	3003.79	38.3744	Golm											17	3.75379	0.38685	16	3.90404	0.408425	0.0566214
169	Tremuloidin (4TMS)	Phenolic glycoside		105	3054.64	38.9418	see FigS2											17	15.4561	1.63367	16	15.4482	2.08758	-0.000740234
170	A306001			354	3059.08	38.9914	Golm											17	4.4936	0.328358	16	5.25362	0.433248	0.225441
171	Quinic acid, 5-coumaroyl-, trans- (5TMS)	Quinic acid derivative		345	3065.23	39.058	NIST	13	8.13237	1.67176	13	10.7186	2.10112	0.398365				17	19.145	1.7363	16	20.7141	1.73891	0.113649			*
172	3079_204	Phenolic glycoside	204;280;325;248;250;217;354	204	3079.1	39.2122	Putative	16	5.01434	0.317434	14	5.30423	0.271859	0.0810843
173	3090_191		191;204;217;91;259;103;129	191	3090.06	39.3377												17	8.76923	0.646505	16	8.5805	0.878067	-0.0313885
174	3100_547		457	547	3100.21	39.4508												12	0.656908	0.0651741	12	0.803481	0.0768139	0.290574			**
175	Quinic acid, 3-caffeoyl-, trans- (6TMS)	Quinic acid derivative		345	3110.26	39.5585	Golm	16	18.9499	1.18368	14	19.2126	1.31045	0.0198608				17	15.6746	1.22178	16	23.8606	4.56584	0.606203
176	3112_361	Phenolic glycoside	361;217;204;221;259	204	3112.33	39.5817	Putative	14	6.84532	0.673267	14	6.20877	0.729841	-0.140811
177	3116_547		457;369;444	547	3115.57	39.6224												17	3.46594	0.263226	16	4.35649	0.404004	0.329917
178	3118_433	Flavonoid aglycone; Tetrahydroxyflavone dimethyl ether	443;413;386;370;353	443	3118.34	39.6485	Putative	14	1.94635	0.33215	10	1.15082	0.22813	-0.758102
179	3126_204	Phenolic glycoside	204;217;361;317;129;103;191;337;289;291	204	3126.31	39.737	Putative	16	9.37807	0.536122	14	13.2433	0.719004	0.497903	*			17	18.4677	1.07702	16	20.6186	1.55648	0.158948
180	Tocopherol, alpha- (1TMS)	Tocopherol		502	3129.59	39.7732	Standard	16	8.07989	0.465885	14	11.7707	0.700232	0.542793	*			17	7.41326	0.562906	16	9.26698	0.861438	0.321991
181	3178_361	Phenolic glycoside	361;204;217;191;105;338;249	361	3178.4	40.32	Putative	10	1.05799	0.126245	9	1.27072	0.136478	0.264317				12	1.21726	0.27791	10	1.57212	0.375017	0.369077
182	Quinic acid, 5-caffeoyl-, trans- (6TMS)	Quinic acid derivative		345	3191.3	40.4586	Golm	15	3.9318	1.04317	13	6.07069	1.36711	0.626668				17	20.8183	1.71418	16	22.8572	1.90407	0.134798
183	3199_361	Salicinoid/Phenolic glycoside	361;217;105;257;393;483	361	3198.65	40.5497	Putative											16	2.63315	0.301734	16	3.37716	0.558438	0.35902
184	3205_361	Salicinoid/Phenolic glycoside	361;217;108;212;271;223;243	361	3205.06	40.6219	Putative											17	26.6112	2.65425	16	30.4576	4.49764	0.194769
185	3226_255	Phenolic glycoside	255;361;217;193;271;204;	255	3226.11	40.8572	Putative											17	8.4949	0.988814	16	11.3957	2.10591	0.423821
186	3232_204	Phenolic glycoside	204;217;361;280;259;310	204	3231.72	40.9062	Putative	15	1.95968	0.197624	11	2.13571	0.254935	0.124103
187	Salicortin (5TMS)	Phenolic glycoside		361	3234.59	40.9517	see FigS2											17	651.999	67.9567	16	733.471	107.032	0.16987
188	3294_361	Phenolic glycoside	361;217;281;212;108;179;228	361	3294.39	41.6192	Putative											16	3.97286	0.488716	14	4.92816	0.77111	0.310871
189	Sitosterol, beta- (1TMS)	Sterol		396	3316.74	41.8529	Standard	16	6.64895	0.185094	14	6.76956	0.168488	0.0259357				17	4.81699	0.257441	16	5.32253	0.357873	0.143979
190	Triterpenoid 1	Dammarane triterpenoid	199;415;341;451	199	3360.1	42.33	Putative	13	2.00044	0.308737	6	1.54469	0.318976	-0.373005
191	Raffinose (11TMS)	Trisaccharide		361	3360.06	42.3347	Standard	16	5.09782	0.571087	13	5.13964	0.423365	0.0117849				17	9.8294	1.55394	16	11.5105	1.79546	0.227774
192	Triterpenoid 2	Dammarane triterpenoid	199;473;406;413;415;341;323;298	199	3391.08	42.6801	Putative, typical ion 199 m/z	15	5.42941	0.535321	14	4.61026	0.630588	-0.235947
193	Triterpenoid 3	Dammarane triterpenoid	199;341;496;323;298;283;503;413	199	3519.68	44.1074	Putative, typical ion 199 m/z	16	10.3384	1.50978	14	6.65588	1.21153	-0.635318	†
194	Quercetin glycoside	Flavonol glycoside	217;361;204;647	217	3625.59	45.2845	Putative, spectrum similarity with quercetin-3-O-glucoside	16	9.89409	0.690874	14	18.4681	1.07369	0.900397	*
195	Triterpenoid 4	Dammarane triterpenoid	199;341;466;533	199	3658.15	45.6	Putative	12	2.85216	0.807287	4	2.79269	0.491701	-0.0304031
196	Tremulacin (4TMS)	Phenolic glycoside	212;108;393;105	212	3723.73	46.414	see FigS2											17	40.3618	4.24728	16	49.5001	8.13115	0.294442
								BIRCH										ASPEN
								Ambient VPD			Decreased VPD			ANOVA ** p<0.01, * p<0.05, † p<0.1				Ambient VPD			Decreased VPD			ANOVA ** p<0.01, * p<0.05, † p<0.1
								N	Mean	SE	N	Mean	SE	Fold change log2	ANOVA Treatment effect	ANOVA Plot effect		N	Mean	SE	N	Mean	SE	Fold change log2	ANOVA Treatment effect	ANOVA Plot effect
	Starch (mg/g FW)							12	2.29	0.52	11	6.078	1.07105	1.40716	**			11	8.65	1.23	12	12.63	1.76	0.546083	†
	AsA-related metabolites (sum of AsA, DHA dimer, DKG, threonic acid, threonolactone)							16	62.21	2.99	14	82.7	2.81	0.410741	*			17	96.48	5.86	16	107.3	6.9	0.153348
	Heptuloses (sum of heptulose 1,2,3,4 and 5)							16	44.1397	2.46976	14	61.6534	2.69428	0.482104	**			17	26.089	1.668	16	31.2953	2.3366	0.262504
	Soluble carbohydrates							16	7028.8	315.46	14	7264.2	253.14	0.0475255				17	6794.2	375.38	16	7448.6	537.61	0.132666
	Glutamine:Glutamate							8	0.0896	0.011	8	0.0618	0.015	-0.535892		*		11	0.1457	0.016	10	0.1238	0.014	-0.23499
	Hexoses							16	1129.55	115.84	14	987.92	75.4099	-0.193282				17	513.12	55.718	16	420.61	46.31	-0.286813
	Starch:soluble carbohydrates							12	0.33246	0.0793	11	0.774272	0.1376	1.21966	**			11	1.24611	0.131887	12	1.979	0.334	0.667338	*

## Sheet: TableS2
Supplementary Table S2. Variable importance to the projection (VIP), p and p(corr) values from OPLS-DA models. Metabolites with VIP >1 and p(corr) <-0.3 and >0.3 are included in the table.
Birch					Aspen
Metabolite	VIP	p	p(corr)		Metabolite	VIP	p	p(corr)
Lower in decreased VPD					Lower in decreased VPD
Ribonic acid	2.4027	-0.191444	-0.771416		2447_204	1.90883	-0.153482	-0.539185
2899_204	2.91821	-0.230941	-0.766645		Mannose	2.06055	-0.173363	-0.522132
Glyceric acid	1.77422	-0.142253	-0.575648		A203003	2.59514	-0.201264	-0.495008
A196004	1.55036	-0.12536	-0.548288		A126003	1.63121	-0.127338	-0.421657
Shikimic acid	1.65688	-0.129743	-0.526919		Phosphoric acid	1.5849	-0.130156	-0.394313
2822_361	1.85459	-0.152575	-0.495525		Glucose	1.6067	-0.119531	-0.377038
Mannitol	1.48571	-0.116599	-0.485798		2241_117	1.24537	-0.107541	-0.368699
Valine	1.31006	-0.108711	-0.453243		Xylose	1.45599	-0.116058	-0.36586
Alanine	1.33528	-0.107072	-0.437378		Galactose	1.19881	-0.102817	-0.345095
Triterpenoid_3	1.42837	-0.11914	-0.423813		1932_324	1.44864	-0.106757	-0.334846
2025_268	1.27936	-0.108413	-0.421368		Sedoheptulose	1.12293	-0.105677	-0.32716
3118_443	1.31568	-0.105102	-0.389632		Ribonic acid	1.17453	-0.0892049	-0.325347
A203003	0.998526	-0.0824866	-0.367947		2930_361	1.29945	-0.105839	-0.322458
Higher in decreased VPD					Arabitol	1.62464	-0.106786	-0.319781
A196022	3.39591	0.272603	0.806612		Shikimic acid	1.182	-0.0823817	-0.299155
A252005	1.94513	0.155675	0.788189		Higher in decreased VPD
Quercetin glycoside	2.18821	0.174318	0.774386		Heptulose_2	2.48446	0.200718	0.589826
2186_204_two isomers	1.75804	0.140305	0.730543		2189_204	2.17216	0.17437	0.521995
A174026	1.84556	0.143205	0.72892		2994_297	2.35789	0.194006	0.503869
Sorbose	1.58401	0.125312	0.704544		2924_361	1.96618	0.157144	0.491268
Heptulose_3	1.80352	0.139552	0.693076		1833_316_DHA-like	2.05959	0.15701	0.46959
2189_204	1.75964	0.13933	0.677507		A174026	1.4061	0.112563	0.42248
2645_204	1.38785	0.109999	0.666315		2352_355	2.5833	0.210195	0.421152
Heptulose_2	1.72623	0.136952	0.664423		Catechin	1.80063	0.141014	0.407636
A256004	1.35559	0.106833	0.660685		Aspartic acid	1.16236	0.0985433	0.397058
3126_204	1.4939	0.117082	0.652989		2538_217	2.39762	0.184535	0.39534
Octadecatrienoic acid	1.69288	0.135153	0.650175		1977_268	1.68985	0.125198	0.392355
A237002	1.45651	0.117974	0.642592		Ascorbic acid	1.38191	0.126901	0.375181
Tocopherol, alpha-	1.53879	0.123276	0.638871		Quinic acid, 3-caffeoyl-, trans-	1.48294	0.118866	0.36752
DHA dimer	1.39393	0.107818	0.602272		1830_217	1.25777	0.102431	0.364629
A174001	1.24429	0.0966321	0.57978		Starch	1.50099	0.115006	0.361676
A187005	1.70696	0.136928	0.565458		A144004	2.06183	0.159011	0.350801
Pyroglutamic acid	1.33338	0.106	0.556361		3100_547	1.38071	0.108355	0.347105
Starch	1.9799	0.15363	0.547852		2433_204	1.54884	0.120401	0.345018
2433_204	1.49891	0.122762	0.536062		A181001	1.26906	0.115693	0.332612
2408_204_HTG	1.99039	0.153303	0.522834		Sorbose	1.01526	0.0898407	0.332257
Heptulose_1	1.18269	0.090034	0.515823		2133_279	1.23917	0.0973411	0.33132
2664_204	1.18486	0.0957959	0.507166		2668_204	1.02616	0.106015	0.326164
Diketogulonic acid	1.01486	0.0787297	0.490247		A208008	1.30245	0.118551	0.32587
2835_297	1.49853	0.123099	0.456273		Quinic acid, 3-caffeoyl-, cis-	1.15767	0.0990838	0.31536
Heptulose_4	1.08547	0.0865252	0.445544		Glycerol-3-phosphate	1.0832	0.0864516	0.308117
1830_217	1.22408	0.0968229	0.440277		Tocopherol, alpha-	1.1445	0.0924813	0.300165
Glutamic acid	1.28269	0.0995783	0.43396		Epigallocatechin	1.64036	0.125188	0.299407
1833_316_DHA-like	1.03854	0.0833953	0.424333		3116_547	1.15683	0.0904936	0.297197
Heptulose_5	1.09339	0.0867242	0.418759
2945_297	1.17118	0.0931729	0.405334
2963_361	1.15573	0.0873295	0.405185
Threonic acid	1.10223	0.084893	0.403246
A160004	1.08704	0.0874007	0.388755
2674_204	1.23871	0.0982749	0.360336
